# Supplementary material for: Antibacterial Activity of a Promising Antibacterial Agent: 22-(4-(2-(4-Nitrophenyl-piperazin-1-yl)-acetyl)-piperazin-1-yl)-22-deoxypleuromutilin
Source: Molecules. 2021 Jun 8;26(12):3502. doi: 10.3390/molecules26123502 (PMC8227856; doi:10.3390/molecules26123502)
Supplement: Supplementary file 1 [file molecules-26-03502-s001.zip]

Archive with 1 entries (1 files):
- molecules-1219364-supplementary.pdf
